# Supplementary material for: Development of Static Mixers for Millireactors and Their Production by Vat Photopolymerization
Source: Micromachines (Basel). 2024 May 23;15(6):682. doi: 10.3390/mi15060682 (PMC11205379; doi:10.3390/mi15060682)
Supplement: Supplementary file 1 [file micromachines-15-00682-s001.zip]

Archive with 1 entries (1 files):
- micromachines-2997472-supplementary.pdf
